# Supplementary material for: Three F-actin assembly centers regulate organelle inheritance, cell-cell communication and motility in Toxoplasma gondii
Source: eLife. 2019 Feb 12;8:e42669. doi: 10.7554/eLife.42669 (PMC6372287; doi:10.7554/eLife.42669)
Supplement: Figure 4—source data 1. [file elife-42669-fig4-data1.zip]

Archive with 6 entries (5 files):
- Figure 4-source data 1/
- Figure 4-source data 1/Figure 4 – figure supplement 1D.pzfx
- Figure 4-source data 1/Figure 4 – figure supplement 1E.pzfx
- Figure 4-source data 1/Figure 4E.pzfx
- Figure 4-source data 1/Figure 4F.pzfx
- Figure 4-source data 1/Figure 4G.pzfx
