# Supplementary material for: Three F-actin assembly centers regulate organelle inheritance, cell-cell communication and motility in Toxoplasma gondii
Source: eLife. 2019 Feb 12;8:e42669. doi: 10.7554/eLife.42669 (PMC6372287; doi:10.7554/eLife.42669)
Supplement: Figure 5—source data 1. [file elife-42669-fig5-data1.zip]

Archive with 6 entries (5 files):
- Figure 5-source data 1/
- Figure 5-source data 1/Figure 5 – figure supplement 2C.pzfx
- Figure 5-source data 1/Figure 5 – figure supplement 2D.pzfx
- Figure 5-source data 1/Figure 5 – figure supplement 2E.pzfx
- Figure 5-source data 1/Figure 5 – figure supplement 5C.pzfx
- Figure 5-source data 1/Figure 5C and Figure 5 – figure supplement 5E.pzfx
