# Supplementary material for: Three F-actin assembly centers regulate organelle inheritance, cell-cell communication and motility in Toxoplasma gondii
Source: eLife. 2019 Feb 12;8:e42669. doi: 10.7554/eLife.42669 (PMC6372287; doi:10.7554/eLife.42669)
Supplement: Figure 8—source data 1. [file elife-42669-fig8-data1.zip]

Archive with 9 entries (8 files):
- Figure 8-source data 1/
- Figure 8-source data 1/Figure 8A.pzfx
- Figure 8-source data 1/Figure 8B.pzfx
- Figure 8-source data 1/Figure 8C.pzfx
- Figure 8-source data 1/Figure 8D.pzfx
- Figure 8-source data 1/Figure 8E.pzfx
- Figure 8-source data 1/Figure 8F.pzfx
- Figure 8-source data 1/Figure 8G.pzfx
- Figure 8-source data 1/Figure S1B.pzfx
