# Supplementary material for: Three F-actin assembly centers regulate organelle inheritance, cell-cell communication and motility in Toxoplasma gondii
Source: eLife. 2019 Feb 12;8:e42669. doi: 10.7554/eLife.42669 (PMC6372287; doi:10.7554/eLife.42669)
Supplement: Supplementary file 1. [file elife-42669-supp1.xlsx]

## Sheet: Sheet1
FRM1	6046	KI forward	TATGGGCCCGAAGAAGAAGGGCGAAGGCG
	6047	KI reverse	GCGCCTGCAGGTTTCATCCCTGTTATTGAACACAC
	6089	KI integration	GGCGAGGCAAAGACAGCAGA
FRM2	6090	KI forward	GCGGGGCCCTCGTACAACGCCCCGTGGAA
	6091	KI reverse	CGCATGCATCCAGACCCCTATTCGTCGCAG
	6092	KI integration	ATCGACGCACCCGTCTCGTA
FRM1-KO	6334	gRNA	GGCGGACGTTCCTCAAAAAAGTTTTAGAGCTAGAAATAGC
	6405	Forward screen mut.	CACCCAAGGGAAAGAAGGGT
	6406	Reverse screen mut.	CCTGCAGGTGAAGCCTTCAA
FRM1_mAID	7585	gRNA for mAID	GACTTTCCGGAAGCGCTCAGGTTTTAGAGCTAGAAATAGC
	7586	Forward for mAid	TTGTGTGTGTGTTCAATAACAGGGATGAAAGCTAGCAAGGGCTCGGG
	7587	Reverse for mAid	GGACCCGTCGACCAACAGTCGCTCCTTCAGATACGACTCACTATAGGG
	6092	Forward to screen integration PCR1 and PCR2	ATCGACGCACCCGTCTCGTA
	7081	Reverse to screen integration PCR1	GGGTCGAGCCCGAGCCCT
	6047	Reverse to screen integration PCR2	GCGCCTGCAGGTTTCATCCCTGTTATTGAACACAC
FRM2-KO	6331	gRNA n°1	GTTGACAAGGAGGGGACTTAGTTTTAGAGCTAGAAATAGC
	6537	gRNA n°2	GACCAGTCGTTGCCAAGCACCGTTTTAGAGCTAGAAATAGC
	4883	Universal rev for CRISPR gRNA	AACTTGACATCCCCATTTAC
	6147	Universal for for 2 gRNA strategy	CGAATTGGGTACCCAAGTAAGCAGAAGCACGCTG
	6148	Universal rev for 2 gRNA strategy	TCGACCTCGAGAATTAACCCTCACTAAAGG
	6407	Forward to screen KO in KI PCR1	TTGATGCGTCGGTCAGTGGA
	6408	Reverse to screen KO in KI PCR1	TCGTCTCAGCGGAAGGCAAA
	6306	Forward to screen KO in KI PCR2	TATATCGACTGGACTCGCTG
	2943	Reverse to screen KO in KI PCR2	GGACGCGTCAGTCTGTGCAGGGG
	2083	Forward to screen KO 2gRNA in 5' UTR PCR1	ATGCTCACGAAAGAAGCGAGGAGC
	2992	Forward to screen KO 2gRNA in coding sequence PCR2	GTGGAAGTATCGCCTCAAGAGG
	2997	Reverse to screen KO 2gRNA in 3' UTR PCR1 and PCR2	CGGCGGAGGAAGCCACG
Cb-GFPTy	7110	For to subclone in pT8-GFPTy	GCGGAATTCCCTTTTTCGACAAAATGGCTC
	7111	Rev to subclone in pT8-GFPTy	CGCATGCATCGGATCCATCGTTATCGCTCTG
CDPK1	8043	guide RNA fot Tet system	GAACAAACAACAAAGCCTCGAGTTTTAGAGCTAGAAATAGC
	8045	5' homology region	TCTGCGTGGACTTCGACACATTCTCGTGTGCATGTTTGCGGATCCGGGG
	8046	3' homology region	CGCACCCCCAAGAGTGCTTTCCTGCTGCCCCAGGTCCTCCTCGGAGATGA
	8175	5' integration for Tet system	CTCCGAGAGTCCTTCTGCG
	8214	3' integration for Tet system	GCGACCGGCAAAGGAGCC
CDPK3	7825	gRNA for KO DHFR	GTGCGTAAAGAGGCAGTTCTGTTTTAGAGCTAGAAATAGC
	7826	5' homology for KO DHFR	CAGCAGAAGGCCCATTTGTCTGACCGCTACGCGGCCGCTCTAGAACTAG
	7827	3' homology for KO DHFR	CTTTCCGCCGACTTCAAAGTGCGCAGAGAGGCGGAAGATCCGATCTTGC
	7860	forward primer to screen integration KO	GGCAGTCGAGCGTGTGCAC
	7861	Reverse primer to screen integration KO	CCAGTTGGTCACATCAGCGC
	2017	Reverse to screen integration	GTCACTTGTTGTGCCAGTTCTAC
	2018	Forward to screen integration	CTTGGGGGTCATCGCGACGACCAGAC
FRM3-KO	7750	gRNA for KO	GTTTGCCTCGGGAAATGATGCGTTTTAGAGCTAGAAATAGC
	7831	Forward to screen KO	AGCACGTACCCAAGCCTCC
	7832	Forward to screen KO	GCGAAACGGACGCTTCTGG
